# Supplementary material for: A high density SLAF-seq SNP genetic map and QTL for seed size, oil and protein content in upland cotton
Source: BMC Genomics. 2019 Jul 22;20:599. doi: 10.1186/s12864-019-5819-6 (PMC6647295; doi:10.1186/s12864-019-5819-6)
Supplement: Supplementary file 1 — Table S1. Variation of cottonseed traits for the RIL population in three environments. (XLSX 12 kb) [file 12864_2019_5819_MOESM1_ESM.xlsx]

## Sheet: Sheet1
Table 1
Traita	Envb	Parent			Population
		Yumian1	M11		Max	Min	Range	Average	SD	Variance	Kurtosis	Skewness
HSW	2016CQ	11.65	13.48		15.6	9.04	6.56	11.5	1.26568	1.6	0.24	0.57
	2016HN	9.71	9.11		11.93	7.58	4.35	9.63	0.987557	0.98	-0.55	0.08
	2017AY	11.77	12.2		15.43	10.25	5.18	12.17	1.17489	1.38	0.23	0.61
HKW	2016CQ	4.77	5.35		7.74	4.94	2.8	6.23227	0.76559	0.586129	-0.91646	0.405591
	2016HN	4.17	4.6		7	4.12	2.88	5.44444	0.78702	0.6194	-0.972173	0.229336
	2017AY	5.63	6.17		9.72	5.6	4.12	7.094	0.913563	0.834596	-0.122129	0.682543
TKL	2016CQ	81.81	80.13		93.17	78.83	14.34	86.6773	2.80391	7.86189	0.377664	-0.0485927
	2016HN	79	79		90.33	75	15.33	84.134	2.96584	8.79623	0.62094	-0.225392
	2017AY	84.67	81.33		96	80.33	15.67	89.1082	3.33751	11.1389	-0.206483	-0.230767
TKW	2016CQ	37.44	42.35		43.83	34.83	9	39.4214	2.05548	4.22502	-0.680467	0.295228
	2016HN	34.67	38		42.67	31.33	11.34	36.7276	2.58972	6.70665	-0.333941	0.460938
	2017AY	42	44.67		47.67	36	11.67	42.241	2.19833	4.83265	-0.038759	0.00364332
KOC	2016CQ	34.41	43.74		50.49	36.1	14.39	42.489	2.95223	8.71563	-0.343652	0.197876
	2016HN	36.91	40.61		45.36	32.12	13.24	39.0205	2.83586	8.04212	-0.343652	0.201024
	2017AY	41.64	45.3		44.81	32.8	12.01	38.74	2.70201	7.30086	-0.43	-0.00755261
KPC	2016CQ	38.39	35.57		41.31	35.36	5.95	38.4596	1.57259	2.47305	-0.937523	-0.125788
	2016HN	46.42	38.99		49.48	33.42	16.06	41.9834	3.86429	14.9327	-0.9	-0.17045
	2017AY	42.44	35.61		52.85	35.42	17.43	44.7557	3.77493	14.2501	-0.376552	-0.255823
aHSW, hundred seed weight; HKW, hundred kernel weight; TKL, ten kernel length;
TKW, ten kernel width; KOC, kernel oil content; KPC, kernel protein content.
b2016CQ, 2016 at Chongqing; 2016HN, 2016 at Hainan; 2017AY, 2017 at Anyang.
