# Supplementary material for: A high density SLAF-seq SNP genetic map and QTL for seed size, oil and protein content in upland cotton
Source: BMC Genomics. 2019 Jul 22;20:599. doi: 10.1186/s12864-019-5819-6 (PMC6647295; doi:10.1186/s12864-019-5819-6)
Supplement: Supplementary file 2 — Table S2. Correlation analysis among fiber quality traits across three environments. (XLSX 10 kb) [file 12864_2019_5819_MOESM2_ESM.xlsx]

## Sheet: Sheet1
Table2
Enva	Traitb	HSW	HKW	TKL	TKW	KOC	KPC
2016CQ	HSW	1
	HKW	0.606**	1
	TKL	0.213*	0.316**	1
	TKW	0.642**	0.885**	0.243**	1
	KOC	0.472**	0.606**	0.0636407	0.562**	1
	KPC	-0.511**	-0.608**	-0.108005	-0.561**	-0.814**	1
2016HN	HSW	1
	HKW	0.813**	1
	TKL	0.411**	0.292**	1
	TKW	0.662**	0.826**	0.180*	1
	KOC	0.519**	0.501**	0.188*	0.399**	1
	KPC	-0.651**	-0.705**	-0.150792	-0.656**	-0.655**	1
2017AY	HSW	1
	HKW	0.904**	1
	TKL	0.405**	0.346**	1
	TKW	0.791**	0.845**	0.280**	1
	KOC	0.494**	0.579**	0.0415435	0.550**	1
	KPC	-0.644**	-0.699**	-0.212*	-0.649**	-0.724**	1
*,**Indicate significance at 0.05 and 0.01 level, respectively.
a2016CQ, 2016 at Chongqing; 2016HN,
2016 at Hainan; 2017AY, 2017 at Anyang.
bHSW, hundred seed weight; HKW, hundred kernel weight;
TKL, ten kernel length; TKW, ten kernel width;
KOC, kernel oil content; KPC, kernel protein content.
