# Supplementary material for: A high density SLAF-seq SNP genetic map and QTL for seed size, oil and protein content in upland cotton
Source: BMC Genomics. 2019 Jul 22;20:599. doi: 10.1186/s12864-019-5819-6 (PMC6647295; doi:10.1186/s12864-019-5819-6)
Supplement: Supplementary file 3 — Table S3. Analysis of variance (ANOVA) for cottonseed traits across three environments for the Yumian 1 × M11 RIL population. (XLSX 10 kb) [file 12864_2019_5819_MOESM3_ESM.xlsx]

## Sheet: Sheet1
Table 3
Traita	factor	Sum of squares	DFb	MS	F
HKW	Environment	176.138	2	88.0692	794.32**
	Genotype	212.166	129	1.6447	14.83**
	Error	28.6055	258	0.110874
HSW	Environment	407.771	2	203.886	429.82**
	Genotype	348.649	129	2.70271	5.70**
	Error	122.384	258	0.474355
TKL	Environment	1747.15	2	873.573	346.88**
	Genotype	2890.59	129	22.4076	8.90**
	Error	649.746	258	2.51839
TKW	Environment	1942.45	2	971.226	581.90**
	Genotype	1627.03	129	12.6126	7.56**
	Error	430.615	258	1.66905
KOC	Environment	1169.16	2	584.578	96.65**
	Genotype	1564.29	129	12.1263	2.01**
	Error	1560.53	258	6.04857
KPC	Environment	2730.84	2	1365.42	244.98**
	Genotype	2306.75	129	17.8818	3.21**
	Error	1437.99	258	5.5736
**Indicates significance at the 0.01 level.
aHSW, hundred seed weight; HKW, hundred kernel weight;
TKL, ten kernel length; TKW, ten kernel width;
KOC, kernel oil content; KPC, kernel protein content.
bExcluded missing data when analysis the variance.
