# Supplementary material for: A high density SLAF-seq SNP genetic map and QTL for seed size, oil and protein content in upland cotton
Source: BMC Genomics. 2019 Jul 22;20:599. doi: 10.1186/s12864-019-5819-6 (PMC6647295; doi:10.1186/s12864-019-5819-6)
Supplement: Supplementary file 4 — Table S4. Characteristics of SLAFs and SNPs. (XLSX 9 kb) [file 12864_2019_5819_MOESM4_ESM.xlsx]

## Sheet: Sheet1
Table 4
Sample ID	Total	Q30	GC	Total	Properly	SLAF	Average	SNP
	Reads	Percentage(%）	Percentage(%）	maped(%)	mapped(%)	Number	Depth	number
Yumian 1	26086993	93.29	40.35	99.54	89.8	709329	33.14	221370
M11	29906736	93.5	40.63	99.48	91.37	718771	38.15	224763
Offspring	4724661	93.81	38.47	99.52	93.62	396418	12.08	130305
Total mapped: percentage of reads been aligned on all reads.
Properly mapped: Double-ended sequences are located on the reference genome and the distances between
two sequence matched to the length of the sequencing fragments.
